# Supplementary material for: Gut Microbiota is Associated with Aging‐Related Processes of a Small Mammal Species under High‐Density Crowding Stress
Source: Adv Sci (Weinh). 2023 Mar 25;10(14):2205346. doi: 10.1002/advs.202205346 (PMC10190659; doi:10.1002/advs.202205346)
Supplement: Supplementary file 2 — Supporting Information [file ADVS-10-2205346-s001.zip]

Archive with 8 entries (8 files):
- brain data.xls
- data analysis.xls
- exp1data.xlsx
- exp2data.csv
- exp3data.csv
- exp4data.csv
- Group information.txt
- liver data.xls
