# Supplementary material for: Gut Microbiota is Associated with Aging‐Related Processes of a Small Mammal Species under High‐Density Crowding Stress
Source: Adv Sci (Weinh). 2023 Mar 25;10(14):2205346. doi: 10.1002/advs.202205346 (PMC10190659; doi:10.1002/advs.202205346)
Supplement: Supplementary file 2 — Supporting Information [file ADVS-10-2205346-s001.zip › brain data.xls]

## Sheet: 脑(1)
样本编号	Tel	36B4	△Ct	空白△Ct均值	-△△Ct	2-△△Ct	2-△△Ct均值	STDEV
A1	22.09	16.61	5.48	5.41333	-0.0666667	0.954842	1.00186	0.0757555
	22.13	16.66	5.47		-0.0566667	0.961483
	22.31	17.02	5.29		0.123333	1.08925
B1	24.3	16.73	7.57		-2.15667	0.224274	0.213461	0.0137637
	24.36	16.61	7.75		-2.33667	0.197967
	24.35	16.74	7.61		-2.19667	0.218141
C1	23.01	16.76	6.25		-0.836667	0.559936	0.538749	0.0246552
	23.06	16.77	6.29		-0.876667	0.544624
	23.15	16.77	6.38		-0.966667	0.511687
D1	22.97	16.8	6.17		-0.756667	0.591862	0.632448	0.0444012
	22.79	16.82	5.97		-0.556667	0.679871
	22.77	16.68	6.09		-0.676667	0.625609
A2	23.2	16.76	6.44		-1.02667	0.490843	0.495698	0.0211271
	23.31	16.95	6.36		-0.946667	0.51883
	23.2	16.72	6.48		-1.06667	0.477421
B2	24.39	16.67	7.72		-2.30667	0.202127	0.216697	0.0193941
	24.42	16.75	7.67		-2.25667	0.209255
	24.14	16.66	7.48		-2.06667	0.23871
C2	22.55	16.8	5.75		-0.336667	0.791869	0.810981	0.0783271
	22.58	17.01	5.57		-0.156667	0.897095
	22.54	16.7	5.84		-0.426667	0.743979
D2	22.76	17.08	5.68		-0.266667	0.831238	0.837437	0.0324751
	22.71	17.1	5.61		-0.196667	0.872564
	22.66	16.94	5.72		-0.306667	0.808508
样本编号	2-△△Ct均值	STDEV
A1	1.00186	0.0757555
B1	0.213461	0.0137637
C1	0.538749	0.0246552
D1	0.632448	0.0444012
A2	0.495698	0.0211271
B2	0.216697	0.0193941
C2	0.810981	0.0783271
D2	0.837437	0.0324751

## Sheet: 脑(2)
样本编号	Tel	36B4	△Ct	空白△Ct均值	-△△Ct	2-△△Ct	2-△△Ct均值	STDEV
A3	22.75	16.07	6.68	6.67333	-0.00666667	0.99539	1.00272	0.0906624
	22.79	16.25	6.54		0.133333	1.09682
	23.03	16.23	6.8		-0.126667	0.915945
B3	24.53	16.1	8.43		-1.75667	0.295931	0.274789	0.0218351
	24.8	16.14	8.66		-1.98667	0.252321
	24.82	16.29	8.53		-1.85667	0.276114
C3	23.73	16.35	7.38		-0.706667	0.612734	0.579103	0.0361571
	23.51	15.95	7.56		-0.886667	0.540862
	23.69	16.24	7.45		-0.776667	0.583714
D3	23.78	16.27	7.51		-0.836667	0.559936	0.611072	0.0456384
	23.7	16.35	7.35		-0.676667	0.625609
	23.64	16.34	7.3		-0.626667	0.647671
A4	23.28	16.01	7.27		-0.596667	0.66128	0.727272	0.0653056
	23.24	16.23	7.01		-0.336667	0.791869
	23.34	16.21	7.13		-0.456667	0.728668
B4	25.01	16.12	8.89		-2.21667	0.215138	0.210282	0.00602984
	25.05	16.14	8.91		-2.23667	0.212176
	24.9	15.93	8.97		-2.29667	0.203533
C4	23.52	16.46	7.06		-0.386667	0.764895	0.695861	0.0604841
	23.48	16.19	7.29		-0.616667	0.652176
	23.45	16.2	7.25		-0.576667	0.670511
D4	23.14	16.33	6.81		-0.136667	0.909618	0.933823	0.0474683
	23.04	16.22	6.82		-0.146667	0.903335
	23.07	16.38	6.69		-0.0166667	0.988514
样本编号	2-△△Ct均值	STDEV
A3	1.00272	0.0906624
B3	0.274789	0.0218351
C3	0.579103	0.0361571
D3	0.611072	0.0456384
A4	0.727272	0.0653056
B4	0.210282	0.00602984
C4	0.695861	0.0604841
D4	0.933823	0.0474683

## Sheet: 脑(3)
样本编号	Tel	36B4	△Ct	空白△Ct均值	-△△Ct	2-△△Ct	2-△△Ct均值	STDEV
A5	23.04	17.18	5.86	5.95	0.09	1.06437	1.00211	0.0785673
	23.2	17.12	6.08		-0.13	0.913831
	23.11	17.2	5.91		0.04	1.02811
B5	25.11	17.51	7.6		-1.65	0.31864	0.299674	0.0166996
	24.92	17.17	7.75		-1.8	0.287175
	24.81	17.09	7.72		-1.77	0.293209
C5	23.37	17.46	5.91		0.04	1.02811	0.939617	0.0805586
	23.55	17.4	6.15		-0.2	0.870551
	23.29	17.22	6.07		-0.12	0.920188
D5	23.16	17.18	5.98		-0.03	0.97942	1.01132	0.0795828
	23.16	17.14	6.02		-0.07	0.952638
	23.25	17.44	5.81		0.14	1.10191
A6	23.52	17.43	6.09		-0.14	0.907519	0.918098	0.00970463
	23.33	17.27	6.06		-0.11	0.926588
	23.39	17.32	6.07		-0.12	0.920188
B6	24.98	17.34	7.64		-1.69	0.309927	0.29429	0.0187015
	24.94	17.12	7.82		-1.87	0.273573
	24.75	17.06	7.69		-1.74	0.29937
C6	23.56	17.52	6.04		-0.09	0.939523	0.905251	0.0710226
	23.51	17.28	6.23		-0.28	0.823591
	23.59	17.57	6.02		-0.07	0.952638
D6	23.76	17.56	6.2		-0.25	0.840896	0.802676	0.0612388
	23.75	17.54	6.21		-0.26	0.835088
	23.68	17.28	6.4		-0.45	0.732043
样本编号	2-△△Ct均值	STDEV
A5	1.00211	0.0785673
B5	0.299674	0.0166996
C5	0.939617	0.0805586
D5	1.01132	0.0795828
A6	0.918098	0.00970463
B6	0.29429	0.0187015
C6	0.905251	0.0710226
D6	0.802676	0.0612388

## Sheet: 脑(4)
样本编号	Tel	36B4	△Ct	空白△Ct均值	-△△Ct	2-△△Ct	2-△△Ct均值	STDEV
A7	22.81	18.12	4.69	4.67	-0.02	0.986233	1.00084	0.0504871
	22.64	17.91	4.73		-0.06	0.959264
	22.93	18.34	4.59		0.08	1.05702
B7	24.33	17.95	6.38		-1.71	0.30566	0.304374	0.0105811
	24.33	17.99	6.34		-1.67	0.314253
	24.27	17.83	6.44		-1.77	0.293209
C7	24.23	18.25	5.98		-1.31	0.403321	0.387278	0.0210124
	24.13	18.12	6.01		-1.34	0.395021
	24.03	17.9	6.13		-1.46	0.363493
D7	23.93	18.07	5.86		-1.19	0.438303	0.399855	0.0374485
	24.18	18.18	6		-1.33	0.397768
	24.17	18.04	6.13		-1.46	0.363493
A8	24.13	18.15	5.98		-1.31	0.403321	0.405217	0.00586488
	24	18.05	5.95		-1.28	0.411796
	24.04	18.05	5.99		-1.32	0.400535
B8	24.78	18.04	6.74		-2.07	0.238159	0.224227	0.0175799
	24.88	18.09	6.79		-2.12	0.230047
	24.66	17.7	6.96		-2.29	0.204476
C8	22.96	18.25	4.71		-0.04	0.972655	0.912701	0.0522808
	23.04	18.2	4.84		-0.17	0.888843
	23.01	18.15	4.86		-0.19	0.876606
D8	23.9	18.2	5.7		-1.03	0.48971	0.492074	0.0426799
	23.84	18.02	5.82		-1.15	0.450625
	23.91	18.34	5.57		-0.9	0.535887
样本编号	2-△△Ct均值	STDEV
A7	1.00084	0.0504871
B7	0.304374	0.0105811
C7	0.387278	0.0210124
D7	0.399855	0.0374485
A8	0.405217	0.00586488
B8	0.224227	0.0175799
C8	0.912701	0.0522808
D8	0.492074	0.0426799

## Sheet: 脑(5)
样本编号	Tel	36B4	△Ct	空白△Ct均值	-△△Ct	2-△△Ct	2-△△Ct均值	STDEV
E1	22.83	17.13	5.7	5.85667	0.156667	1.11471	1.00301	0.0967917
	23.25	17.31	5.94		-0.0833333	0.943874
	23.1	17.17	5.93		-0.0733333	0.950439
F1	23.98	17.31	6.67		-0.813333	0.569066	0.567864	0.0137985
	24.18	17.47	6.71		-0.853333	0.553504
	24.04	17.4	6.64		-0.783333	0.581023
G1	23.08	17.16	5.92		-0.0633333	0.95705	0.920549	0.0317658
	23.24	17.24	6		-0.143333	0.905425
	23.24	17.23	6.01		-0.153333	0.899171
H1	24.04	17.27	6.77		-0.913333	0.530957	0.56033	0.0255158
	24.14	17.48	6.66		-0.803333	0.573024
	24.15	17.5	6.65		-0.793333	0.577009
E2	22.97	17.17	5.8		0.0566667	1.04006	0.931938	0.0960268
	23.21	17.2	6.01		-0.153333	0.899171
	23.34	17.26	6.08		-0.223333	0.856584
F2	24.44	17.46	6.98		-1.12333	0.459032	0.460185	0.0112204
	24.3	17.29	7.01		-1.15333	0.449585
	24.21	17.27	6.94		-1.08333	0.471937
G2	23.75	17.31	6.44		-0.583333	0.66742	0.73605	0.071649
	23.36	17.2	6.16		-0.303333	0.810378
	23.56	17.25	6.31		-0.453333	0.730353
H2	24.13	17.41	6.72		-0.863333	0.549681	0.575153	0.0376692
	24.19	17.49	6.7		-0.843333	0.557354
	24.08	17.53	6.55		-0.693333	0.618423
样本编号	2-△△Ct均值	STDEV
E1	1.00301	0.0967917
F1	0.567864	0.0137985
G1	0.920549	0.0317658
H1	0.56033	0.0255158
E2	0.931938	0.0960268
F2	0.460185	0.0112204
G2	0.73605	0.071649
H2	0.575153	0.0376692

## Sheet: 脑(6)
样本编号	Tel	36B4	△Ct	空白△Ct均值	-△△Ct	2-△△Ct	2-△△Ct均值	STDEV
E3	22.43	16.31	6.12	6.10333	-0.0166667	0.988514	1.00255	0.0880972
	22.42	16.2	6.22		-0.116667	0.922316
	22.45	16.48	5.97		0.133333	1.09682
F3	24.34	16.09	8.25		-2.14667	0.225834	0.228474	0.0033068
	24.28	16.04	8.24		-2.13667	0.227405
	24.21	16	8.21		-2.10667	0.232183
G3	22.14	16.43	5.71		0.393333	1.31342	1.22726	0.08152
	22.29	16.47	5.82		0.283333	1.217
	22.41	16.51	5.9		0.203333	1.15136
H3	23.39	16.36	7.03		-0.926667	0.526072	0.50374	0.0200071
	23.45	16.34	7.11		-1.00667	0.497695
	23.38	16.24	7.14		-1.03667	0.487452
E4	23.31	16.3	7.01		-0.906667	0.533416	0.499569	0.0329502
	23.42	16.22	7.2		-1.09667	0.467596
	23.27	16.16	7.11		-1.00667	0.497695
F4	24.04	16.17	7.87		-1.76667	0.293887	0.305461	0.021829
	24.05	16.17	7.88		-1.77667	0.291857
	24.11	16.41	7.7		-1.59667	0.33064
G4	23.48	16.06	7.42		-1.31667	0.401461	0.420587	0.0380139
	23.52	16.08	7.44		-1.33667	0.395934
	23.54	16.33	7.21		-1.10667	0.464366
H4	22.64	16.06	6.58		-0.476667	0.718636	0.645457	0.0667932
	22.89	16.12	6.77		-0.666667	0.629961
	23.07	16.2	6.87		-0.766667	0.587774
样本编号	2-△△Ct均值	STDEV
E3	1.00255	0.0880972
F3	0.228474	0.0033068
G3	1.22726	0.08152
H3	0.50374	0.0200071
E4	0.499569	0.0329502
F4	0.305461	0.021829
G4	0.420587	0.0380139
H4	0.645457	0.0667932

## Sheet: 脑(7)
样本编号	Tel	36B4	△Ct	空白△Ct均值	-△△Ct	2-△△Ct	2-△△Ct均值	STDEV
E5	22.52	15.61	6.91	6.97333	0.0633333	1.04488	1.00221	0.080272
	22.53	15.63	6.9		0.0733333	1.05214
	22.78	15.67	7.11		-0.136667	0.909618
F5	24.72	15.58	9.14		-2.16667	0.222725	0.218269	0.00909156
	24.66	15.53	9.13		-2.15667	0.224274
	24.67	15.43	9.24		-2.26667	0.207809
G5	23.14	15.35	7.79		-0.816667	0.567752	0.564344	0.0293718
	23.08	15.2	7.88		-0.906667	0.533416
	23.04	15.31	7.73		-0.756667	0.591862
H5	24.37	15.39	8.98		-2.00667	0.248847	0.234355	0.0195069
	24.52	15.31	9.21		-2.23667	0.212176
	24.48	15.46	9.02		-2.04667	0.242043
E6	23.53	15.55	7.98		-1.00667	0.497695	0.492091	0.0128219
	23.56	15.59	7.97		-0.996667	0.501157
	23.5	15.46	8.04		-1.06667	0.477421
F6	24.75	15.54	9.21		-2.23667	0.212176	0.229529	0.019466
	24.69	15.57	9.12		-2.14667	0.225834
	24.58	15.61	8.97		-1.99667	0.250578
G6	24.01	15.51	8.5		-1.52667	0.347078	0.327552	0.0260378
	24.13	15.41	8.72		-1.74667	0.297989
	24.05	15.51	8.54		-1.56667	0.337587
H6	23.95	15.57	8.38		-1.40667	0.377182	0.385599	0.0240703
	23.93	15.51	8.42		-1.44667	0.366868
	23.97	15.72	8.25		-1.27667	0.412748
样本编号	2-△△Ct均值	STDEV
E5	1.00221	0.080272
F5	0.218269	0.00909156
G5	0.564344	0.0293718
H5	0.234355	0.0195069
E6	0.492091	0.0128219
F6	0.229529	0.019466
G6	0.327552	0.0260378
H6	0.385599	0.0240703

## Sheet: 脑(8)
样本编号	Tel	36B4	△Ct	空白△Ct均值	-△△Ct	2-△△Ct	2-△△Ct均值	STDEV
E7	24.07	16	8.07	7.99333	-0.0766667	0.948246	1.00074	0.0466955
	24.16	16.19	7.97		0.0233333	1.0163
	24.13	16.19	7.94		0.0533333	1.03766
F7	24.54	16.29	8.25		-0.256667	0.83702	0.801453	0.0719593
	24.37	15.9	8.47		-0.476667	0.718636
	24.38	16.15	8.23		-0.236667	0.848704
G7	23.14	16.15	6.99		1.00333	2.00463	1.87338	0.129775
	23.19	16.1	7.09		0.903333	1.87038
	23.08	15.89	7.19		0.803333	1.74513
H7	23.49	16.09	7.4		0.593333	1.50873	1.5819	0.163764
	23.34	15.9	7.44		0.553333	1.46747
	23.51	16.34	7.17		0.823333	1.76949
E8	22.04	15.95	6.09		1.90333	3.74076	3.47287	0.264601
	22.49	16.18	6.31		1.68333	3.21169
	22.75	16.55	6.2		1.79333	3.46615
F8	24.87	16.37	8.5		-0.506667	0.703847	0.66627	0.0609225
	24.71	16.2	8.51		-0.516667	0.698985
	24.95	16.21	8.74		-0.746667	0.595979
G8	23	16.26	6.74		1.25333	2.38392	2.50391	0.104295
	23.06	16.42	6.64		1.35333	2.55502
	22.9	16.27	6.63		1.36333	2.57279
H8	23.68	16.25	7.43		0.563333	1.47768	1.54849	0.0651328
	23.38	16.03	7.35		0.643333	1.56193
	23.33	16.02	7.31		0.683333	1.60585
样本编号	2-△△Ct均值	STDEV
E7	1.00074	0.0466955
F7	0.801453	0.0719593
G7	1.87338	0.129775
H7	1.5819	0.163764
E8	3.47287	0.264601
F8	0.66627	0.0609225
G8	2.50391	0.104295
H8	1.54849	0.0651328
