# Supplementary material for: Gut Microbiota is Associated with Aging‐Related Processes of a Small Mammal Species under High‐Density Crowding Stress
Source: Adv Sci (Weinh). 2023 Mar 25;10(14):2205346. doi: 10.1002/advs.202205346 (PMC10190659; doi:10.1002/advs.202205346)
Supplement: Supplementary file 2 — Supporting Information [file ADVS-10-2205346-s001.zip › data analysis.xls]

## Sheet: 肝(端粒)(1)
样本编号	Tel	36B4	△Ct	空白△Ct均值	-△△Ct	2-△△Ct	2-△△Ct均值	STDEV
A1	24.15	16.09	8.06	8.03667	-0.0233333	0.983957	1.00075	0.0477059
	24.38	16.29	8.09		-0.0533333	0.963707
	24.15	16.19	7.96		0.0766667	1.05458
B1	25.25	16.29	8.96		-0.923333	0.527289	0.50261	0.0459578
	25.15	15.96	9.19		-1.15333	0.449585
	25.13	16.18	8.95		-0.913333	0.530957
C1	25.07	16.22	8.85		-0.813333	0.569066	0.610634	0.0359991
	25.06	16.36	8.7		-0.663333	0.631418
	25.13	16.43	8.7		-0.663333	0.631418
A2	24.42	16.26	8.16		-0.123333	0.918064	0.918619	0.0857368
	24.39	16.36	8.03		0.00666667	1.00463
	24.37	16.07	8.3		-0.263333	0.833161
B2	25.54	16.19	9.35		-1.31333	0.40239	0.420214	0.0308716
	25.4	16.23	9.17		-1.13333	0.455861
	25.54	16.19	9.35		-1.31333	0.40239
C2	24.8	16.35	8.45		-0.413333	0.750886	0.704002	0.0604248
	24.72	16.03	8.69		-0.653333	0.63581
	24.05	15.55	8.5		-0.463333	0.725309
A3	23.96	16.06	7.9		0.136667	1.09936	1.10049	0.0610006
	23.99	16.17	7.82		0.216667	1.16205
	23.7	15.72	7.98		0.0566667	1.04006
B3	24.96	16.23	8.73		-0.693333	0.618423	0.628672	0.0177512
	24.89	16.16	8.73		-0.693333	0.618423
	24.82	16.16	8.66		-0.623333	0.649169
C3	24.68	16.42	8.26		-0.223333	0.856584	0.80785	0.0844099
	24.5	16.24	8.26		-0.223333	0.856584
	24.42	15.89	8.53		-0.493333	0.710382
样本编号	2-△△Ct均值	STDEV
A1	1.00075	0.0477059
B1	0.50261	0.0459578
C1	0.610634	0.0359991
A2	0.918619	0.0857368
B2	0.420214	0.0308716
C2	0.704002	0.0604248
A3	1.10049	0.0610006
B3	0.628672	0.0177512
C3	0.80785	0.0844099

## Sheet: 肝(端粒)(2)
样本编号	Tel	36B4	△Ct	空白△Ct均值	-△△Ct	2-△△Ct	2-△△Ct均值	STDEV
A4	24.48	16.84	7.64	7.71667	0.0766667	1.05458	1.00072	0.0467681
	24.46	16.7	7.76		-0.0433333	0.97041
	24.44	16.69	7.75		-0.0333333	0.97716
B4	23.64	16.38	7.26		0.456667	1.37237	1.50529	0.12511
	23.33	16.31	7.02		0.696667	1.62076
	23.45	16.34	7.11		0.606667	1.52274
C4	24.52	17.08	7.44		0.276667	1.21139	1.14672	0.104854
	24.28	16.83	7.45		0.266667	1.20303
	24.21	16.53	7.68		0.0366667	1.02574
A5	24.68	16.93	7.75		-0.0333333	0.97716	0.89128	0.0810954
	24.64	16.63	8.01		-0.293333	0.816014
	24.4	16.5	7.9		-0.183333	0.880666
B5	25.33	16.51	8.82		-1.10333	0.46544	0.511117	0.0528914
	25.43	16.9	8.53		-0.813333	0.569066
	25.35	16.63	8.72		-1.00333	0.498846
C5	25.15	17.14	8.01		-0.293333	0.816014	0.731184	0.0753411
	24.93	16.71	8.22		-0.503333	0.705475
	24.89	16.6	8.29		-0.573333	0.672062
A6	24.15	16.88	7.27		0.446667	1.36289	1.22098	0.122956
	24.08	16.56	7.52		0.196667	1.14605
	24.1	16.59	7.51		0.206667	1.15402
B6	25.61	16.54	9.07		-1.35333	0.391387	0.396895	0.00731069
	25.53	16.51	9.02		-1.30333	0.405189
	25.53	16.47	9.06		-1.34333	0.394109
C6	25.3	16.53	8.77		-1.05333	0.481854	0.48554	0.0221751
	25.22	16.53	8.69		-0.973333	0.509328
	25.29	16.47	8.82		-1.10333	0.46544
样本编号	2-△△Ct均值	STDEV
A4	1.00072	0.0467681
B4	1.50529	0.12511
C4	1.14672	0.104854
A5	0.89128	0.0810954
B5	0.511117	0.0528914
C5	0.731184	0.0753411
A6	1.22098	0.122956
B6	0.396895	0.00731069
C6	0.48554	0.0221751

## Sheet: 肝(端粒)(3)
样本编号	Tel	36B4	△Ct	空白△Ct均值	-△△Ct	2-△△Ct	2-△△Ct均值	STDEV
A7	24.13	16.31	7.82	7.84333	0.0233333	1.0163	1.0015	0.0666115
	24.05	16.1	7.95		-0.106667	0.928731
	24.04	16.28	7.76		0.0833333	1.05946
B7	24.64	16.05	8.59		-0.746667	0.595979	0.588036	0.0213713
	24.63	15.96	8.67		-0.826667	0.56383
	24.61	16.04	8.57		-0.726667	0.604299
C7	24.71	16.27	8.44		-0.596667	0.66128	0.662835	0.00702956
	24.62	16.2	8.42		-0.576667	0.670511
	24.67	16.22	8.45		-0.606667	0.656712
A8	24.32	16.4	7.92		-0.0766667	0.948246	0.847666	0.0871045
	24.29	16.12	8.17		-0.326667	0.797377
	24.26	16.09	8.17		-0.326667	0.797377
B8	25.1	16.12	8.98		-1.13667	0.454809	0.45278	0.00955583
	25	16.04	8.96		-1.11667	0.461158
	25.08	16.06	9.02		-1.17667	0.442372
C8	24.81	16.1	8.71		-0.866667	0.548412	0.590587	0.0512814
	24.86	16.22	8.64		-0.796667	0.575678
	24.97	16.5	8.47		-0.626667	0.647671
A9	24.22	16.36	7.86		-0.0166667	0.988514	0.978444	0.101221
	24.3	16.56	7.74		0.103333	1.07425
	24.18	16.14	8.04		-0.196667	0.872564
B9	24.93	16.27	8.66		-0.816667	0.567752	0.512044	0.0492838
	24.84	15.98	8.86		-1.01667	0.494257
	24.84	15.92	8.92		-1.07667	0.474123
C9	24.58	16.37	8.21		-0.366667	0.775572	0.737751	0.070233
	24.46	16.26	8.2		-0.356667	0.780967
	24.43	15.98	8.45		-0.606667	0.656712
样本编号	2-△△Ct均值	STDEV
A7	1.0015	0.0666115
B7	0.588036	0.0213713
C7	0.662835	0.00702956
A8	0.847666	0.0871045
B8	0.45278	0.00955583
C8	0.590587	0.0512814
A9	0.978444	0.101221
B9	0.512044	0.0492838
C9	0.737751	0.070233

## Sheet: 脑(端粒)(1)
样本编号	Tel	36B4	△Ct	空白△Ct均值	-△△Ct	2-△△Ct	2-△△Ct均值	STDEV
A1	23.45	16.39	7.06	7.07	0.01	1.00696	1.00021	0.0248748
	23.46	16.42	7.04		0.03	1.02101
	23.34	16.23	7.11		-0.04	0.972655
B1	24.63	16.16	8.47		-1.4	0.378929	0.410289	0.0411741
	24.54	16.13	8.41		-1.34	0.395021
	24.38	16.18	8.2		-1.13	0.456916
C1	24.07	16	8.07		-1	0.5	0.565913	0.0584242
	24.08	16.3	7.78		-0.71	0.61132
	23.68	15.84	7.84		-0.77	0.586417
A2	23.13	16.32	6.81		0.26	1.19748	1.21662	0.0947735
	23.2	16.53	6.67		0.4	1.31951
	22.9	16.01	6.89		0.18	1.13288
B2	24.27	16.17	8.1		-1.03	0.48971	0.494466	0.0176984
	24.37	16.24	8.13		-1.06	0.479632
	24.22	16.19	8.03		-0.96	0.514057
C2	23.64	15.86	7.78		-0.71	0.61132	0.660726	0.0433759
	23.51	15.91	7.6		-0.53	0.692555
	23.49	15.86	7.63		-0.56	0.678302
A3	23.38	16.16	7.22		-0.15	0.90125	0.967083	0.0570131
	23.24	16.17	7.07		0	1
	23.14	16.07	7.07		0	1
B3	24.95	16.3	8.65		-1.58	0.334482	0.334011	0.0173408
	24.76	16.03	8.73		-1.66	0.316439
	24.71	16.13	8.58		-1.51	0.351111
C3	24.14	16.13	8.01		-0.94	0.521233	0.527785	0.0281605
	24.16	16.25	7.91		-0.84	0.558644
	24.13	16.07	8.06		-0.99	0.503478
样本编号	2-△△Ct均值	STDEV
A1	1.00021	0.0248748
B1	0.410289	0.0411741
C1	0.565913	0.0584242
A2	1.21662	0.0947735
B2	0.494466	0.0176984
C2	0.660726	0.0433759
A3	0.967083	0.0570131
B3	0.334011	0.0173408
C3	0.527785	0.0281605

## Sheet: 脑(端粒)(2)
样本编号	Tel	36B4	△Ct	空白△Ct均值	-△△Ct	2-△△Ct	2-△△Ct均值	STDEV
A4	23.38	15.52	7.86	7.77333	-0.0866667	0.941696	1.00254	0.0888091
	23.33	15.5	7.83		-0.0566667	0.961483
	23.38	15.75	7.63		0.143333	1.10445
B4	22.29	15.61	6.68		1.09333	2.13366	2.1993	0.0613954
	22.45	15.82	6.63		1.14333	2.20891
	22.42	15.82	6.6		1.17333	2.25532
C4	23.75	15.58	8.17		-0.396667	0.759611	0.7751	0.0558116
	23.74	15.71	8.03		-0.256667	0.83702
	23.77	15.54	8.23		-0.456667	0.728668
A5	23.53	15.52	8.01		-0.236667	0.848704	0.855722	0.0892227
	23.58	15.73	7.85		-0.0766667	0.948246
	23.49	15.34	8.15		-0.376667	0.770215
B5	24.09	15.38	8.71		-0.936667	0.522439	0.514291	0.0463909
	24.26	15.64	8.62		-0.846667	0.556068
	24.3	15.42	8.88		-1.10667	0.464366
C5	23.1	15.59	7.51		0.263333	1.20025	1.2287	0.110213
	23.17	15.58	7.59		0.183333	1.1355
	23.24	15.9	7.34		0.433333	1.35035
A6	23.35	15.76	7.59		0.183333	1.1355	1.0923	0.0417634
	23.28	15.58	7.7		0.0733333	1.05214
	23.3	15.65	7.65		0.123333	1.08925
B6	24.68	15.67	9.01		-1.23667	0.424352	0.424597	0.0176547
	24.42	15.47	8.95		-1.17667	0.442372
	24.35	15.28	9.07		-1.29667	0.407066
C6	23.65	15.7	7.95		-0.176667	0.884745	0.796593	0.0835223
	23.61	15.49	8.12		-0.346667	0.786399
	23.57	15.32	8.25		-0.476667	0.718636
样本编号	2-△△Ct均值	STDEV
A4	1.00254	0.0888091
B4	2.1993	0.0613954
C4	0.7751	0.0558116
A5	0.855722	0.0892227
B5	0.514291	0.0463909
C5	1.2287	0.110213
A6	1.0923	0.0417634
B6	0.424597	0.0176547
C6	0.796593	0.0835223

## Sheet: 脑(端粒)(3)
样本编号	Tel	36B4	△Ct	空白△Ct均值	-△△Ct	2-△△Ct	2-△△Ct均值	STDEV
A7	22.7	16.62	6.08	6.15667	0.0766667	1.05458	1.0009	0.0521438
	22.61	16.38	6.23		-0.0733333	0.950439
	22.65	16.49	6.16		-0.00333333	0.997692
B7	23.6	16.55	7.05		-0.893333	0.538369	0.511279	0.0535607
	23.67	16.64	7.03		-0.873333	0.545884
	23.37	16.06	7.31		-1.15333	0.449585
C7	23.15	16.63	6.52		-0.363333	0.777366	0.812967	0.0807733
	22.78	16.22	6.56		-0.403333	0.756109
	23.24	16.94	6.3		-0.143333	0.905425
A8	22.59	16.67	5.92		0.236667	1.17827	1.13083	0.0438527
	22.55	16.52	6.03		0.126667	1.09177
	22.25	16.26	5.99		0.166667	1.12246
B8	23.97	16.61	7.36		-1.20333	0.434271	0.451843	0.0153011
	23.86	16.58	7.28		-1.12333	0.459032
	23.31	16.04	7.27		-1.11333	0.462225
C8	23.7	16.81	6.89		-0.733333	0.601513	0.627582	0.0316583
	22.87	16.12	6.75		-0.593333	0.66281
	23.55	16.7	6.85		-0.693333	0.618423
A9	23.21	16.86	6.35		-0.193333	0.874583	0.886848	0.012294
	22.7	16.37	6.33		-0.173333	0.886791
	23.3	16.99	6.31		-0.153333	0.899171
B9	23.57	16.56	7.01		-0.853333	0.553504	0.553939	0.0268694
	23.59	16.65	6.94		-0.783333	0.581023
	23.14	16.06	7.08		-0.923333	0.527289
C9	23.06	16.11	6.95		-0.793333	0.577009	0.652974	0.0657874
	23.23	16.54	6.69		-0.533333	0.690956
	23.34	16.65	6.69		-0.533333	0.690956
样本编号	2-△△Ct均值	STDEV
A7	1.0009	0.0521438
B7	0.511279	0.0535607
C7	0.812967	0.0807733
A8	1.13083	0.0438527
B8	0.451843	0.0153011
C8	0.627582	0.0316583
A9	0.886848	0.012294
B9	0.553939	0.0268694
C9	0.652974	0.0657874
