# Supplementary material for: Gut Microbiota is Associated with Aging‐Related Processes of a Small Mammal Species under High‐Density Crowding Stress
Source: Adv Sci (Weinh). 2023 Mar 25;10(14):2205346. doi: 10.1002/advs.202205346 (PMC10190659; doi:10.1002/advs.202205346)
Supplement: Supplementary file 2 — Supporting Information [file ADVS-10-2205346-s001.zip › exp1data.xlsx]

## Sheet: male
days	30	60	90	120	150	180	210	240	270	300	330	360	390	420	450	480	510	540	570	600	630
	0	1	2	3	4	5	6	7	8	9	10	11	12	13	14	15	16	17	18	19	20
	9.23	10.23	11.23	12.23	1.23	2.23	3.23	4.23	5.23	6.23	7.23	8.23	9.23	10.23	11.23	12.23	1.23	2.23	3.23	4.23	5.23	5.28	6.4
L	2	2	2	2	2	2	2	2	2	2	2	2	2	2	2	2	1	1	1	1	1	1	1
L	2	2	2	2	2	2	2	2	2	2	2	2	2	2	2	1	1	1	1	1	1	1	1
L	2	2	2	2	2	2	2	2	2	2	2	2	2	2	2	2	2	1	1	1	0	0	0
L	2	2	2	2	2	2	2	2	2	2	2	2	2	2	2	2	2	2	2	2	2	2	2
L	2	2	2	2	2	2	2	2	2	2	2	2	2	2	2	2	2	2	2	2	2	2	2
L	2	2	2	2	2	2	2	2	2	2	2	2	2	2	2	2	2	2	2	2	2	2	2
L	2	2	2	2	2	2	2	2	2	1	1	1	1	1	1	1	1	1	1	1	1	1	1
	14	14	14	14	14	14	14	14	14	13	13	13	13	13	13	12	11	10	10	10	9	9	9
	1	1	1	1	1	1	1	1	1	0.928571	0.928571	0.928571	0.928571	0.928571	0.928571	0.857143	0.785714	0.714286	0.714286	0.714286	0.642857	0.642857	0.642857
M	4	2	2	2	2	2	2	2	2	2	2	2	2	2	2	2	2	2	2	2	2	2	2
M	4	2	2	2	2	2	2	1	1	1	1	1	1	1	1	1	1	1	1	0	0	0	0
M	4	4	4	4	4	4	4	4	3	3	3	2	2	2	2	2	2	1	1	1	1	1	1
M	4	4	4	4	4	2	2	2	2	2	1	1	1	1	1	0	0	0	0	0	0	0	0
M	4	4	4	4	4	4	4	4	4	4	4	4	4	3	3	3	3	3	3	3	3	3	3
M	4	4	4	4	4	4	4	4	4	4	4	4	4	4	4	4	4	4	4	4	4	4	4
M	4	4	4	3	3	3	3	3	3	3	3	3	3	3	3	3	3	3	3	3	3	3	2
	28	24	24	23	23	21	21	20	19	19	18	17	17	16	16	15	15	14	14	13	13	13	12
	1	0.857143	0.857143	0.821429	0.821429	0.75	0.75	0.714286	0.678571	0.678571	0.642857	0.607143	0.607143	0.571429	0.571429	0.535714	0.535714	0.5	0.5	0.464286	0.464286	0.464286	0.428571
H	6	6	6	6	6	5	5	3	2	2	2	2	2	0	0	0	0	0	0	0	0	0	0
H	6	6	6	5	5	5	3	3	3	3	2	1	1	1	1	0	0	0	0	0	0	0	0
H	6	6	6	6	6	6	6	6	6	6	4	3	3	3	1	0	0	0	0	0	0	0	0
H	6	6	6	6	6	6	4	3	2	2	2	2	2	0	0	0	0	0	0	0	0	0	0
H	6	6	6	6	6	6	6	4	4	4	4	4	4	2	1	0	0	0	0	0	0	0	0
H	6	5	5	5	5	5	5	5	5	4	4	2	0	0	0	0	0	0	0	0	0	0	0
H	6	5	5	5	5	5	5	2	2	2	2	2	1	0	0	0	0	0	0	0	0	0	0
	42	40	40	39	39	38	34	26	24	23	20	16	13	6	3	0	0	0	0	0	0	0	0
	1	0.952381	0.952381	0.928571	0.928571	0.904762	0.809524	0.619048	0.571429	0.547619	0.47619	0.380952	0.309524	0.142857	0.0714286	0	0	0	0	0	0	0	0

## Sheet: female
	30	60	90	120	150	180	210	240	270	300	330	360	390	420	450	480	510	540	570	600	630
	9.23	10.23	11.23	12.23	1.23	2.23	3.23	4.23	5.23	6.23	7.23	8.23	9.23	10.23	11.23	12.23	1.23	2.23	3.23	4.23	5.23	5.28	6.4
L	2	2	2	2	2	2	2	2	2	2	2	2	2	2	2	2	1	1	1	1	1	1	1
L	2	2	2	2	2	2	2	2	2	2	2	2	2	2	2	2	2	1	1	1	1	1	1
L	2	2	2	2	2	2	2	2	2	2	2	2	2	1	1	1	1	1	1	1	1	1	1
L	2	2	2	2	2	2	2	2	2	2	2	2	2	2	2	2	2	2	2	2	2	2	2
L	2	2	2	2	2	2	2	2	2	2	2	2	2	2	2	2	2	2	2	2	2	2	2
L	2	2	2	2	2	2	2	2	2	2	2	2	2	2	2	2	2	2	2	2	2	2	1
L	2	2	2	2	2	2	2	2	2	2	2	2	2	2	1	1	1	1	1	1	1	1	1
	14	14	14	14	14	14	14	14	14	14	14	14	14	13	12	12	11	10	10	10	10	10	9
	1	1	1	1	1	1	1	1	1	1	1	1	1	0.928571	0.857143	0.857143	0.785714	0.714286	0.714286	0.714286	0.714286	0.714286	0.642857
M	4	3	3	3	3	3	3	3	3	3	3	3	3	3	3	2	2	2	2	1	0	0	0
M	4	3	3	3	3	3	3	3	3	3	3	3	3	3	3	3	3	3	3	3	3	2	1
M	4	4	4	4	4	4	4	4	4	4	4	4	4	4	4	4	4	4	4	4	4	4	4
M	4	4	3	3	3	3	3	3	3	3	3	3	3	3	3	3	3	3	3	3	3	3	3
M	4	4	4	4	4	4	4	4	4	4	4	4	4	4	4	4	4	4	4	4	4	4	4
M	4	4	4	4	4	4	4	4	4	4	4	4	4	4	4	4	4	4	4	4	4	4	3
M	4	4	4	4	4	4	4	4	4	2	2	2	2	2	2	0	0	0	0	0	0	0	0
	28	26	25	25	25	25	25	25	25	23	23	23	23	23	23	20	20	20	20	19	18	17	15
	1	0.928571	0.892857	0.892857	0.892857	0.892857	0.892857	0.892857	0.892857	0.821429	0.821429	0.821429	0.821429	0.821429	0.821429	0.714286	0.714286	0.714286	0.714286	0.678571	0.642857	0.607143	0.535714
H	6	5	5	5	5	5	5	5	4	4	4	4	4	2	2	2	2	2	2	2	2	1	1
H	6	6	6	6	6	6	6	6	6	6	6	6	6	6	6	6	6	6	6	6	6	5	5
H	6	5	5	5	5	5	5	5	4	3	3	3	3	3	3	3	3	3	3	3	3	3	3
H	6	3	3	3	3	3	3	3	3	3	3	2	2	2	2	2	2	2	2	0	0	0	0
H	6	4	4	4	4	4	4	4	4	4	4	4	4	4	4	4	4	4	4	4	4	4	4
H	6	6	6	6	6	6	6	5	4	4	3	1	1	1	1	1	1	0	0	0	0	0	0
H	6	6	6	5	5	4	4	4	4	4	4	3	3	2	0	0	0	0	0	0	0	0	0
	42	35	35	34	34	33	33	32	29	28	27	23	23	20	18	18	18	17	17	15	15	13	13
	1	0.833333	0.833333	0.809524	0.809524	0.785714	0.785714	0.761905	0.690476	0.666667	0.642857	0.547619	0.547619	0.47619	0.428571	0.428571	0.428571	0.404762	0.404762	0.357143	0.357143	0.309524	0.309524

## Sheet: m_individual
cage	id	group	days	status
1	1	L	480	1
1	2	L	630	0
2	3	L	450	1
2	4	L	630	0			n events median 0.95LCL 0.95UCL
3	5	L	510	1			group=H 40 40 315 240 390
3	6	L	600	0			group=L 14 4 NA NA NA
4	7	L	630	0			group=M 20 9 NA 390 NA
4	8	L	630	0
5	9	L	630	0
5	10	L	630	0
6	11	L	630	0
6	12	L	630	0
7	13	L	270	1			Pairwise comparisons using Log-Rank test
7	14	L	630	0
1	15	M	30	1			data: mi and group
1	16	M	30	1
1	17	M	630	0			H	L
1	18	M	630	0		L	3.6e-08	-
2	19	M	30	1		M	1.2e-05	0.25
2	20	M	30	1
2	21	M	630	0			P value adjustment method: BH
2	22	M	630	0
3	23	M	240	1
3	24	M	330	1
3	25	M	510	1
3	26	M	630	0
4	27	M	150	1
4	28	M	150	1
4	29	M	300	1
4	30	M	450	1
5	31	M	390	1
5	32	M	630	0
5	33	M	630	0
5	34	M	630	0
6	35	M	630	0
6	36	M	630	0
6	37	M	630	0
6	38	M	630	0
7	39	M	90	1
7	40	M	630	0
7	41	M	630	0
7	42	M	630	0
1	43	H	150	1
1	44	H	210	1
1	45	H	240	1
1	46	H	240	1
1	47	H	390	1
1	48	H	390	1
2	49	H	90	1
2	50	H	180	1
2	51	H	180	1
2	52	H	300	1
2	53	H	330	1
2	54	H	450	1
3	55	H	300	1
3	56	H	300	1
3	57	H	330	1
3	58	H	420	1
3	59	H	420	1
3	60	H	450	1
4	61	H	180	1
4	62	H	180	1
4	63	H	210	1
4	64	H	240	1
4	65	H	390	1
4	66	H	390	1
5	67	H	210	1
5	68	H	210	1
5	69	H	390	1
5	70	H	390	1
5	71	H	420	1
5	72	H	450	1
6	73	H	30	1
6	74	H	270	1
6	75	H	330	1
6	76	H	330	1
6	77	H	360	1
6	78	H	360	1
7	79	H	30	1
7	80	H	210	1
7	81	H	210	1
7	82	H	210	1
7	83	H	360	1
7	84	H	390	1

## Sheet: f_individual
cage	id	group	days	status
1	1	L	480	1									n events median 0.95LCL 0.95UCL
1	2	L	630	0									group=H 28 17 405 330 NA
2	3	L	510	1									group=L 14 4 NA NA NA
2	4	L	630	0									group=M 26 8 NA NA NA
3	5	L	390	1
3	6	L	630	0
4	7	L	630	0
4	8	L	630	0										Pairwise comparisons using Log-Rank test
5	9	L	630	0
5	10	L	630	0									data: fi and group
6	11	L	630	0
6	12	L	630	0									H	L
7	13	L	420	1								L	0.041	-
7	14	L	630	0								M	0.04	0.882
1	15	M	30	1
1	16	M	450	1									P value adjustment method: BH
1	17	M	570	1
1	18	M	600	1
2	19	M	30	1
2	20	M	630	0
2	21	M	630	0
2	22	M	630	0
3	23	M	630	0
3	24	M	630	0
3	25	M	630	0
3	26	M	630	0
4	27	M	60	1
4	28	M	630	0
4	29	M	630	0
4	30	M	630	0
5	31	M	630	0
5	32	M	630	0
5	33	M	630	0
5	34	M	630	0
6	35	M	630	0
6	36	M	630	0
6	37	M	630	0
6	38	M	630	0
7	39	M	270	1
7	40	M	270	1
7	41	M	450	1
7	42	M	450	1
1	43	H	30	1
1	44	H	240	1
1	45	H	390	1
1	46	H	390	1
1	47	H	630	0
1	48	H	630	0
2	49	H	630	0
2	50	H	630	0
2	51	H	630	0
2	52	H	630	0
2	53	H	630	0
2	54	H	630	0
3	55	H	30	1
3	56	H	240	1
3	57	H	270	1
3	58	H	630	0
3	59	H	630	0
3	60	H	630	0
4	61	H	30	1
4	62	H	30	1
4	63	H	30	1
4	64	H	330	1
4	65	H	570	1
4	66	H	570	1
5	67	H	30	1
5	68	H	30	1
5	69	H	630	0
5	70	H	630	0
5	71	H	630	0
5	72	H	630	0
6	73	H	210	1
6	74	H	240	1
6	75	H	300	1
6	76	H	330	1
6	77	H	330	1
6	78	H	510	1
7	79	H	90	1
7	80	H	150	1
7	81	H	330	1
7	82	H	390	1
7	83	H	420	1
7	84	H	420	1

## Sheet: h_m-vs-f
cage	id	sex	days	status
1	43	m	150	1
1	44	m	210	1
1	45	m	240	1
1	46	m	240	1
1	47	m	390	1
1	48	m	390	1
2	49	m	90	1
2	50	m	180	1
2	51	m	180	1
2	52	m	300	1
2	53	m	330	1
2	54	m	450	1				n events median 0.95LCL 0.95UCL
3	55	m	300	1				sex=f 28 17 405 330 NA
3	56	m	300	1				sex=m 40 40 315 240 390
3	57	m	330	1
3	58	m	420	1
3	59	m	420	1					Pairwise comparisons using Log-Rank test
3	60	m	450	1
4	61	m	180	1				data: mfi and sex
4	62	m	180	1
4	63	m	210	1				f
4	64	m	240	1			m	0.00011
4	65	m	390	1
4	66	m	390	1				P value adjustment method: BH
5	67	m	210	1
5	68	m	210	1
5	69	m	390	1
5	70	m	390	1
5	71	m	420	1
5	72	m	450	1
6	73	m	30	1
6	74	m	270	1
6	75	m	330	1
6	76	m	330	1
6	77	m	360	1
6	78	m	360	1
7	79	m	30	1
7	80	m	210	1
7	81	m	210	1
7	82	m	210	1
7	83	m	360	1
7	84	m	390	1
1	43	f	30	1
1	44	f	240	1
1	45	f	390	1
1	46	f	390	1
1	47	f	630	0
1	48	f	630	0
2	49	f	630	0
2	50	f	630	0
2	51	f	630	0
2	52	f	630	0
2	53	f	630	0
2	54	f	630	0
3	55	f	30	1
3	56	f	240	1
3	57	f	270	1
3	58	f	630	0
3	59	f	630	0
3	60	f	630	0
4	61	f	30	1
4	62	f	30	1
4	63	f	30	1
4	64	f	330	1
4	65	f	570	1
4	66	f	570	1
5	67	f	30	1
5	68	f	30	1
5	69	f	630	0
5	70	f	630	0
5	71	f	630	0
5	72	f	630	0
6	73	f	210	1
6	74	f	240	1
6	75	f	300	1
6	76	f	330	1
6	77	f	330	1
6	78	f	510	1
7	79	f	90	1
7	80	f	150	1
7	81	f	330	1
7	82	f	390	1
7	83	f	420	1
7	84	f	420	1
