# Supplementary material for: Gut Microbiota is Associated with Aging‐Related Processes of a Small Mammal Species under High‐Density Crowding Stress
Source: Adv Sci (Weinh). 2023 Mar 25;10(14):2205346. doi: 10.1002/advs.202205346 (PMC10190659; doi:10.1002/advs.202205346)
Supplement: Supplementary file 2 — Supporting Information [file ADVS-10-2205346-s001.zip › exp2data.csv]

ID	cage	group	RMR	occludin	B.NAD	L.NAD	Cort	IL_10	TNF_α	L.8_OHdG	L.SOD	B.8_OHdG	B.SOD	claudin_1	B.telomere.L	L.telomere.L	B.p53	B.p21	L.p53	L.p21	B_4HNE	L_4HNE	B_CAT	L_CAT	Acetic	Propionic	Butyric	Isobutyric	Isovaleric	Valeric	Visit frequency	Accumulated time	Percentage of visit frequency	Percentage of accumulated time
L1	1	L	1.757	1	0.818	0.615	55.20479644	178.935	68.195	84.586	53.297	99.81909013	53.89391397	1	1	1.001	1	1	1	1	291.5814519	288.5346651	35.08631848	42.06334557	2917.216	358.992	512.7371429	62.37714286	21.808	168	16	71.282	0.695652174	0.570523461
L2	1	L	1.368	1.084	0.521	0.517	50.87552733	188.179	63.309	77.975	51.636	135.5644681	45.65825727	1.017	1.217	0.919	0.912	1.135	1.016	0.761	295.1091961	235.1375446	46.15332697	41.58217129	2285.695	305.76	212.0225	216.3275	25.8225	136.25	1	3.24956	0.166666667	0.018370247
L4	2	L	1.438	1.044	0.556	0.746	60.75514147	190.49	63.423	110.741	59.938	103.5071053	66.11456586	1.292	0.967	1.1	1.119	1.076	1.287	0.779	299.2248977	342.733743	41.62226915	44.8300977	2087.641905	251.5580952	146.9047619	86.60190476	53.98285714	116.1904762	19	127.899	0.730769231	0.638784352
L5	3	L	1.73	1	0.366	0.461	52.98465843	178.421	65.582	103.171	51.799	96.55661515	65.98173268	1	1.003	1.001	1	1	1	1	209.8553778	197.3150584	37.45209204	40.24474723	2306.853333	270.1580952	257.3695238	144.567619	14.04571429	135.2380952	8	34.4536	0.421052632	0.27186038
L6	3	L	1.612	0.983	0.632	0.77	56.42587235	166.352	81.261	80.583	54.338	126.3444301	49.11191976	0.945	0.856	0.891	0.928	0.977	0.985	0.585	296.8730683	440.3711717	30.75574994	42.5686779	1705.530667	158.4373333	172.4933333	134.112	8.894666667	76	13	54.4509	0.541666667	0.485693031
L7	4	L	1.445	0.968	0.505	0.425	62.30923808	156.594	72.626	126.759	63.389	85.91810981	65.25115023	0.982	1.092	1.221	0.895	0.738	1.423	0.539	284.5259635	212.0278981	32.76064279	42.12020005	1805.984	178.1714286	175.2731429	67.83314286	15.95428571	124.5714286	10	37.4958	0.526315789	0.403949887
L8	4	L	1.756	1	0.802	0.692	51.54156873	164.298	75.883	99.597	45.288	129.8905986	58.07815891	1	1.001	1.001	1	1	1	1	359.7845066	329.1421029	43.42667271	31.4790438	1729.951111	173.2222222	175.5644444	101.6333333	13.54111111	93.33333333	2	39.6613	0.25	0.314502898
L9	5	L	1.274	1.022	0.696	0.506	49.76545832	186.895	65.354	78.01	60.459	86.6273435	53.56183104	0.98	1.131	0.848	0.885	0.819	1.386	0.779	319.2154482	257.3434447	40.01835488	36.61615372	2038.950588	290.8894118	225.5023529	194.4117647	9.238823529	91.76470588	8	40.4112	0.242424242	0.281160118
L10	5	L	2.012	1.112	0.593	0.497	61.27317367	160.275	81.943	89.018	60.068	85.91810981	55.48791204	0.955	0.887	0.978	0.913	0.744	1.351	0.684	290.4055372	319.1373718	36.81052633	32.94678949	2514.582857	346.1302857	315.4777143	75.76914286	40.49485714	131.4285714	5	71.367	0.416666667	0.559438422
M11	6	M	1.679	0.566	0.76	0.451	63.30830018	147.606	81.488	107.46	54.338	100.6701706	39.28226498	0.784	0.566	0.611	2.321	2.313	1.855	2.199	269.8270293	363.2758912	32.76064279	43.99565288	3128.030638	385.6493617	246.1285106	796.6246809	14.8987234	121.7021277	10	97.4867	0.434782609	0.577492606
M12	6	M	1.716	0.704	0.614	0.485	67.6375693	135.024	96.713	102.742	40.666	125.7770432	43.33367675	0.774	0.661	0.704	2.088	1.855	2.122	2.583	263.3594983	278.529934	42.70491128	37.63542156	2967.803333	370.4433333	217.1358333	777.8583333	14.58833333	114.1666667	6	54.8259	0.375	0.441314754
M13	6	M	1.462	0.632	0.627	0.394	60.53312767	170.461	82.738	99.025	39.038	118.9683998	65.38398341	1.028	0.528	0.808	2.016	2.567	2.861	1.957	288.6416651	287.9461515	43.62716199	36.77923657	875.3191489	79.15744681	134.8042553	54.57702128	6.683404255	60.42553191	12	43.869	0.444444444	0.459023358
M14	6	M	1.732	1.086	0.436	0.238	67.3045486	139.389	73.535	130.047	44.507	117.8336258	41.54042891	1.091	0.775	1.147	0.877	0.989	1.004	1.048	424.4598171	313.2522359	31.67800065	33.23218449	1321.378824	214.5647059	131.2564706	115.2705882	8.311764706	76.47058824	10	100.945	0.5	0.572678777
M15	7	M	1.814	0.724	0.491	0.521	68.63663141	172.515	91.259	84.157	36.889	126.2025834	63.05940288	0.714	1.229	0.731	1.645	1.218	2.241	1.018	388.0064603	317.3718311	37.2115049	35.92305159	1206.220606	102.3078788	184.0193939	58.79272727	7.130909091	89.6969697	8	62.5332	0.380952381	0.452381228
M16	7	M	2.123	0.771	0.658	0.478	76.29610754	189.206	82.284	112.463	40.405	126.7699703	57.1483267	0.701	0.797	0.486	2.676	1.381	1.728	0.882	345.6735298	425.0698184	34.08387206	42.81330218	1055.615319	110.1446809	123.9353191	44.23489362	5.006808511	62.9787234	9	49.4516	0.473684211	0.456187576
M17	7	M	1.925	0.699	0.405	0.431	75.07503164	179.705	102.394	106.173	46.786	128.046591	57.94532574	0.735	0.813	0.663	1.476	1.813	2.419	2.556	410.3488403	307.3671	45.7523484	43.01715575	1234.818182	102.6090909	195.0090909	44.09454545	4.452727273	87.27272727	12	65.1578	0.444444444	0.404657067
M18	7	M	1.565	0.682	0.537	0.504	58.64601036	204.1	71.376	81.298	49.846	138.9687898	56.55057742	0.553	0.628	0.591	1.572	1.901	1.904	1.79	268.6511146	239.0995234	41.58217129	36.82000728	1239.407568	137.0508108	139.0227027	74.48864865	5.082162162	65.94594595	5	89.7795	0.3125	0.476032798
M19	8	M	1.463	0.676	0.635	0.561	60.42212077	114.224	101.258	131.477	45.809	90.17351195	50.50666807	0.63	0.653	0.738	1.882	1.082	1.812	1.747	388.5944177	405.0603562	44.5494127	41.50863935	1371.767273	148.8484848	138.9866667	60.8969697	5.459393939	64.24242424	6	39.1613	0.333333333	0.38524566
H23	9	H	1.576	0.291	0.215	0.316	74.74201093	113.453	99.44	113.464	51.604	106.3440401	52.23349931	0.334	0.41	0.503	3.482	4.545	5.251	3.931	369.7797819	336.204266	38.17385346	46.7680614	1423.694035	126.5922807	164.3838596	135.4568421	9.934736842	88.42105263	13	58.8253	0.5	0.454019081
H24	9	H	1.852	0.437	0.239	0.29	67.0825348	116.535	102.394	103.028	45.874	101.8049445	45.45900751	0.377	0.494	0.42	3.565	4.092	5.488	3.666	405.6451814	308.5441272	42.70491128	42.77253147	1312.157333	104.816	125.2046667	63.584	8.387333333	79.33333333	8	106.985	0.444444444	0.507208587
H25	9	H	1.712	0.431	0.268	0.311	64.19635539	124.238	83.988	120.04	57.008	112.0179096	53.62824763	0.294	0.334	0.629	3.344	4.757	6.154	3.933	308.0442582	392.1130572	36.40954776	40.1632058	1761.603137	233.3866667	96.91372549	103.7380392	11.25803922	60.39215686	13	66.7826	0.5	0.506957682
H26	9	H	2.242	2.457	0.472	0.497	62.97527948	128.347	78.08	130.19	41.056	110.4575955	46.4552563	2.027	2.199	1.505	0.919	0.949	1.07	1.072	269.2390719	365.6299456	38.17385346	45.46339857	1166.021538	133.1630769	131.9638462	90.05846154	8.92	71.53846154	14	66.116	0.518518519	0.5407156
H27	9	H	2.116	0.38	0.249	0.145	62.53125188	138.105	88.533	130.476	48.609	87.05288371	59.20724088	0.396	0.514	0.511	4.287	2.416	3.538	2.01	255.1280951	303.8360185	45.7523484	48.03195352	1825.024615	136.7276923	169.7707692	125.1123077	7.556153846	98.46153846	5	71.7819	0.25	0.355037988
H28	9	H	1.753	0.431	0.343	0.228	64.41836919	124.238	88.646	139.769	50.237	119.39394	53.29616469	0.335	0.425	0.397	4.435	2.144	3.231	2.302	419.7561582	305.0130456	33.36211064	32.21291665	1177.794462	90.23507692	142.9612308	64.56861538	6.408615385	73.84615385	10	38.8697	0.476190476	0.415775191
H30	10	H	1.484	0.288	0.278	0.215	63.19729328	133.74	86.374	128.046	51.148	113.0108368	37.35618398	0.231	0.511	0.588	3.569	2.829	5.003	3.535	246.3087346	295.0083146	41.30148629	43.4656336	1546.32	167.3255172	84.68344828	163.3517241	6.366896552	45.51724138	11	72.5735	0.407407407	0.432043754
H32	10	H	2.012	0.326	0.181	0.284	65.04740829	106.349	82.094	103.886	43.856	83.93225548	44.19709237	0.295	0.452	0.453	3.974	2.87	4.9	2.741	301.5767272	305.0130456	40.7401163	40.32628865	2108.64	163.2923077	244.2225641	129.8707692	10.07487179	113.8461538	18	89.1962	0.5625	0.617893061
H34	10	H	2.466	0.265	0.23	0.309	74.37198793	141.786	80.428	135.194	36.499	107.478814	48.51417048	0.323	0.554	0.512	3.926	2.386	4.774	2.982	353.904933	400.3522475	36.56993919	43.30255075	1095.62	79.25555556	109.9272222	37.79666667	5.457222222	64.44444444	16	75.0315	0.421052632	0.436923903
