# Supplementary material for: Gut Microbiota is Associated with Aging‐Related Processes of a Small Mammal Species under High‐Density Crowding Stress
Source: Adv Sci (Weinh). 2023 Mar 25;10(14):2205346. doi: 10.1002/advs.202205346 (PMC10190659; doi:10.1002/advs.202205346)
Supplement: Supplementary file 2 — Supporting Information [file ADVS-10-2205346-s001.zip › exp3data.csv]

ID	group	cage	Cort	L8_OHdG	B8_OHdG	LSOD	BSOD	TNF_α	IL_10	occludin	Claudin_1	LRTL	BRTL	p_NF_kB_p65	COX_2	BNAD	LNAD	B4HNE	L4HNE	BCAT	LCAT	B_p21	L_p21	B_p53	L_p53	RM	Visit frequency	Accumulated time	Percentage of visit frequency	Percentage of accumulated time
1	T_L	1	49.79	1.699	2.011	50.42	69.776	67.575	101.676	1	1	1.003	1.002	1	1	237.981	334.97	30.17	25.31	25.55	71.15	1	1	1	1	63.5	12	44.0357	0.5	0.362607438
2	T_L	2	77.98	2.72	3.406	29.48	32.066	113.249	63.848	0.487	0.32	0.512	0.496	2.865	3.729	111.378	209.077	49.77	39.82	12.55	38.25	1.360770051	0.842648971	0.847939799	0.553418325	84.5	11	59.8252	0.44	0.371347062
3	T_L	3	53.744	1.798	2.126	46.06	66.056	78.97	91.028	1	1	1.001	1.003	1	1	167.628	281.994	36.18	29.91	19.74	59.36	1	1	1	1	64	18	68.1574	0.43902439	0.404549216
4	T_L	4	70.418	2.312	2.988	31.93	44.764	96.092	65.831	0.639	0.65	0.626	0.727	1.307	1.75	142.157	221.021	51.43	41.86	11.17	37.18	1.227089138	0.854044037	0.722820011	0.789527794	85	19	32.9539	0.513513514	0.305052441
5	T_L	5	46.618	1.66	1.799	53.47	83.372	61.504	112.348	1	1	1.001	1.002	1	1	285.014	369.52	29.61	25.88	22.49	67.32	1	1	1	1	50	11	20.1223	0.47826087	0.221763391
6	T_L	6	44.531	1.61	1.855	51.03	80.165	71.372	107.676	1.001	1.05	1.002	0.918	1.257	1.816	248.179	346.396	24.01	21.29	28.31	76.04	0.551848682	4.096417016	0.916799517	2.325618391	72.8	8	50.4515	0.347826087	0.268692765
7	T_L	7	45.344	1.578	1.61	58.44	84.418	61.339	125.251	1	1	1	1.001	1	1	290.264	387.037	21.41	20.85	26.47	75.74	1	1	1	1	70	7	11.2901	0.35	0.090363379
8	T_L	8	77.37	2.187	2.513	33.01	46.666	111.95	62.296	0.452	0.47	0.51	0.405	3.361	2.962	148.515	231.79	37.79	36.57	13.77	39.32	0.108289348	6.492592201	1.418070163	1.012899738	72.8	11	96.9868	0.5	0.571428571
9	T_M	9	84.208	2.845	3.55	32.25	42.065	113.249	58.563	0.5	0.31	0.6	0.539	3.391	3.269	119.391	206.845	52.27	42.34	14.54	46.97	4.757970334	5.306785131	2.882042378	6.533521936	82.5	8	55.6661	0.533333333	0.310523911
10	T_M	10	65.522	1.957	1.891	43.42	53.935	82.772	77.087	0.821	0.75	0.687	0.811	1.458	1.861	183.013	293.601	35.61	26.72	19.89	61.51	2.416595161	1.535163361	1.886267504	4.172316323	81	11	64.8327	0.458333333	0.438656008
11	T_M	11	101.212	3.926	4.72	27.15	41.978	136.179	46.692	0.563	0.53	0.515	0.579	1.592	1.634	90.545	152.083	68.41	54.33	9.18	30.29	6.921118236	3.533001771	3.932524075	5.783945754	78.5	4	26.1331	0.2	0.277129898
12	T_M	12	73.936	2.453	3.001	36.67	48.172	103.713	61.865	0.757	0.77	0.649	0.696	1.403	1.34	142.717	176.577	43.74	35.12	17.44	48.04	2.061786165	6.434520518	3.828833075	2.453653456	73	18	31.033	0.43902439	0.280421631
13	T_M	13	62.008	1.816	2.385	49.79	60.645	77.07	109.678	1.001	1.04	1.084	0.94	1.272	1.776	232.633	358.258	27.16	29.58	23.56	71.3	0.637127807	3.227918054	1.788559622	3.866335559	96.5	13	80.5659	0.541666667	0.450764722
14	T_M	14	61.631	2.354	2.904	48.97	54.108	75.17	89.034	0.843	0.79	0.828	0.905	2.644	1.405	217.647	310.961	39.82	31.41	17.6	50.95	1.154892563	13.43097845	0.857431037	4.977714999	91.5	5	89.8991	0.294117647	0.469206636
15	T_M	15	89.063	2.617	3.446	31.97	42.901	130.599	62.874	0.444	0.44	0.503	0.387	3.198	1.617	176.403	215.278	45.49	36.28	12.24	36.87	1.470992345	2.718820452	10.26085861	0.252347057	79	9	46.702	0.36	0.253849708
16	T_M	16	47.295	1.581	1.767	50.31	59.78	78.169	97.137	0.921	0.91	0.736	0.913	1.482	1.37	230.198	329.012	24.96	23.47	21.42	64.87	0.34294964	4.650827492	8.156472715	2.295407101	75	8	71.9919	0.5	0.559404136
17	T_H	17	136.508	4.806	6.266	16.9	22.771	184.149	41.426	0.298	0.2	0.297	0.213	3.546	4.24	119.712	163.69	89.83	75	8.72	22.95	7.078397433	8.448975778	6.910954025	10.42585099	92.5	17	50.4662	0.472222222	0.415819982
18	T_H	18	143.414	7.2	8.373	16.44	20.16	201.484	38.137	0.227	0.21	0.188	0.217	4.72	4.883	128.365	163.393	119.57	96.55	6.12	16.22	6.501237361	7.806757805	6.174418025	7.899868873	84.5	13	130.699	0.65	0.636113516
19	T_H	19	195.95	8.498	10.359	11.75	14.049	292.58	NA	0.29	0.29	0.356	0.275	4.543	2.937	55.609	91.667	151.52	117.88	3.67	14.08	8.421430551	5.870271955	5.857229832	9.839967615	77	17	54.7842	0.472222222	0.418523317
20	T_H	20	181.12	7.141	8.85	12.84	17.026	269.231	NA	0.304	0.33	0.256	0.21	7.087	2.87	78.571	139.489	124.8	101.05	5.2	16.07	8.767062361	9.73305578	8.736737548	8.555110583	90.5	6	86.03	0.375	0.471676648
21	T_H	21	170.419	7.823	9.477	13.49	21.727	257.58	NA	0.241	0.2	0.501	0.3	4.863	2.58	92.577	160.811	144.39	106.92	4.44	15.3	1.899612895	7.217330883	2.02319104	4.798022772	78	9	127.024	0.45	0.662825441
22	T_H	22	153.463	4.307	5.583	15.05	16.347	230.454	36.165	0.319	0.33	0.356	0.294	4.931	2.421	117.787	175.375	82.69	66.12	8.87	27.08	2.26333829	5.34230461	2.282699643	3.167333774	73	17	135.065	0.586206897	0.707860387
23	T_H	23	135.433	3.396	4.415	19.24	30.37	191.98	42.128	0.391	0.39	0.381	0.304	4.722	2.654	133.003	219.136	64.47	58.05	7.5	25.55	1.701636366	7.550780313	7.033918109	2.620664573	77	13	73.865	0.481481481	0.490592304
24	T_H	24	179.155	4.971	6.211	14.13	14.465	250.436	NA	0.157	0.2	0.208	0.224	4.643	4.241	103.135	161.42	91.32	67.87	5.97	16.52	1.129612549	8.647565386	8.436116788	3.726640193	83	10	66.4493	0.5	0.564401957
25	Con	25	87.02	2.795	3.433	32.68	42.892	111.341	58.563	0.591	0.4	0.65	0.632	1.688	2.709	129.006	233.036	49.52	39.15	14.84	46.67	1.358901336	0.748607374	0.661227431	0.618276189	69.5	20	60.7834	0.555555556	0.574862203
26	Con	26	51.443	2.33	2.811	35.38	51.027	101.807	81.729	0.901	0.89	0.815	0.837	1.173	1.177	171.955	261.458	40.88	32.4	24.63	57.99	0.961127545	0.511616448	0.878470401	0.65511008	68.8	16	61.0334	0.5	0.434074246
27	Con	27	70.272	3.754	4.58	20.39	24.034	178.379	40.11	0.519	0.45	0.582	0.611	2.714	1.692	74.679	124.107	75.98	59.78	14.23	37.18	6.346503916	3.856342758	3.220584944	0.680213	66.8	12	55.2425	0.5	0.317985454
28	Con	28	49.79	2.194	2.575	33.74	49.326	109.433	67.816	1.02	0.95	0.828	0.934	1.086	0.969	171.709	231.231	48.11	36.86	26.01	67.63	1.393100868	4.192509473	1.785666875	0.731999127	61	18	113.026	0.642857143	0.783650569
29	Con	29	47.868	2.014	2.589	35.48	43.854	97.997	77.75	1.009	1.07	1.066	1.011	1.208	1.812	179.272	274.024	41.94	34.12	25.09	65.64	1.750054812	3.291681895	2.250079628	6.722301416	68.8	9	41.8693	0.321428571	0.267002652
30	Con	30	75.73	2.059	2.669	36.38	46.516	94.188	83.72	0.866	0.87	0.842	0.803	1.051	1.03	212.465	333.333	44.4	30.76	17.44	60.74	0.64906189	10.60460669	2.071393764	2.070858045	61	13	73.0317	0.5	0.482919988
31	Con	31	95.216	3.549	4.463	22.42	30.987	164.634	42.128	0.421	0.38	0.394	0.4	4.818	2.715	88.119	122.377	60.23	49.39	12.55	38.86	1.146222247	3.800703096	10.15459397	0.191849974	90	17	59.0753	0.586206897	0.442019925
32	Con	32	82.977	2.993	3.468	29.66	36.277	127.205	53.639	0.524	0.48	0.533	0.492	1.449	1.383	105.941	156.173	49.59	38.75	15.3	44.06	0.224355601	3.665522133	7.810725189	2.174730829	66.8	7	44.8262	0.411764706	0.229718677
