# Supplementary material for: Gut Microbiota is Associated with Aging‐Related Processes of a Small Mammal Species under High‐Density Crowding Stress
Source: Adv Sci (Weinh). 2023 Mar 25;10(14):2205346. doi: 10.1002/advs.202205346 (PMC10190659; doi:10.1002/advs.202205346)
Supplement: Supplementary file 2 — Supporting Information [file ADVS-10-2205346-s001.zip › exp4data.csv]

ID	cage	group	Cort	L8_OHdG	B8_OHdG	LSOD	BSOD	TNFa	IL_10	occludin	claudin_1	LRTL	BRTL	p_NF_kB_p65	COX_2	BNAD	LNAD	LCAT	BCAT	RMR	B_p21	L_p21	B_p53	L_p53	L4HNE	B4HNE	Visit frequency	Accumulated time	Percentage of visit frequency	Percentage of accumulated time
1	1	HR	47.737	1.607	2.316	51.043	75.319	67.356	109.707	1	1	1.003	1.003	1	1	205.455	308.185	67.32	24.79	1.4	1	1	1	1	22.95	28.81	12	88.8658	0.545454545	0.638562918
2	2	HR	52.336	1.746	2.621	45.913	57.528	69.432	99.727	0.891	0.885	0.799	0.932	1.727	1.57	181.818	280.06	63.8	18.21	1.8	1.256408253	0.682551859	0.598366633	0.732015599	26.39	29.48	51	73.9326	0.495145631	0.407945413
3	3	HR	57.466	1.7	2.451	43.304	52.723	73.585	95.077	1	1	1.002	1.003	1	1	140.909	234.226	65.79	22.19	2.1	1.901892503	1.432992501	0.530463513	1.072769775	26.48	31.51	14	49.8995	0.411764706	0.467228595
4	4	HR	82.541	2.569	3.568	29.913	44.542	113.124	61.359	0.517	0.477	0.502	0.5	1.592	0.881	111.494	161.448	39.93	12.24	1.8	1	1	1	1	39.01	47.37	16	63.8327	0.5	0.356080701
5	5	HR	42.842	1.525	1.818	55.739	84.409	65.28	125.725	1	1	1.001	1.002	1	1	225.431	385.354	76.04	27.23	1	1.768008023	1.542788352	0.270515777	2.243000129	19.45	21.21	14	70.3326	0.583333333	0.512384412
6	6	HR	74.442	2.418	3.086	30.522	42.205	108.955	70.588	0.454	0.462	0.51	0.492	2.598	2.876	117.098	211.953	46.51	16.98	1.5	1.39557215	2.035373197	0.770987748	3.625055304	36.06	44.66	18	77.9659	0.473684211	0.550094227
7	7	HR	81.057	2.342	2.873	30.569	45.748	110.257	53.062	1	1	1.002	1.001	1	1	125.833	192.708	42.08	13.01	1.3	1	1	1	1	30.48	37.32	17	54.7842	0.472222222	0.418523317
8	8	HR	40.294	1.756	2.119	59.222	86.777	64.702	127.016	2.982	2.943	1.973	3.473	0.178	0.532	232.222	354.018	91.49	34.43	1	5.752681638	0.960442625	1.437107425	6.005452935	17.02	18.04	20	60.7834	0.555555556	0.574862203
9	9	HB	50.943	1.816	2.353	40.741	53.558	94.376	76.531	0.941	0.884	0.959	0.921	0.948	0.969	166.667	243.006	79.56	25.55	1.9	4.683092173	3.192434735	2.163619415	1.983654782	27.29	30.75	8	109.932	0.5	0.780775918
10	9	HB	75.209	2.276	3.076	34.049	42.826	104.787	73.889	0.694	0.688	0.708	0.736	2.691	2.113	142.121	209.226	48.35	14.69	1.5	7.722665348	8.560554059	0.818417144	4.772279238	37.26	46.49	8	105.399	0.470588235	0.692358172
11	9	HB	49.403	1.562	2.18	45.727	60.54	56.983	103.716	1.318	1.393	0.916	1.227	0.84	0.473	210.909	335.714	86.14	29.22	1.5	4.211753693	5.896908142	1.547550833	4.597554959	24.94	27.46	11	94.2324	0.578947368	0.618193841
12	9	HB	90.041	2.755	3.602	25.717	34.907	119.381	50.181	0.525	0.516	0.516	0.421	1.566	1.247	113.793	180.976	41.16	13.77	2	6.151186601	1.458250963	1.044336023	1.538212117	36.06	50.62	9	75.3326	0.5	0.51834869
13	10	HB	103.975	2.974	3.783	28.145	40.638	113.124	60.043	0.448	0.481	0.426	0.564	2.443	2.864	125.144	190.741	38.4	11.17	1.5	3.399073699	1.937203027	0.838617142	4.810146655	43.55	51.5	16	137.273	0.64	0.746150292
14	10	HB	129.679	3.222	4.174	16.598	27.092	190.564	51.494	0.261	0.29	0.323	0.328	4.159	3.436	89.08	101.347	35.34	9.79	1.9	2.347622426	0.460643208	1.745785226	0.455640676	48.78	60.78	8	56.702	0.5	0.440595864
15	10	HB	45.154	1.744	1.923	44.024	56.061	84.912	81.998	1.734	1.625	1.572	1.873	0.734	1.104	172.778	251.339	70.99	24.48	3.1	5.471190112	2.105781599	2.816876235	7.302604216	22.57	28.17	12	70.6154	0.52173913	0.778236609
16	10	HB	48.36	1.633	1.886	45.47	61.005	79.854	82.579	2.01	2.271	1.982	2.504	0.197	0.632	211.111	295.089	72.68	25.4	2	4.082157275	1.380390506	2.322527912	5.108702556	26.47	24.66	15	137.315	0.652173913	0.731307235
17	11	HC	90.996	2.84	4.341	35.901	46.046	104.787	67.949	0.741	0.721	0.711	0.568	2.396	2.914	155.152	309.97	32.9	10.25	1.4	6.650357676	5.865726265	2.343429768	6.170762689	43.64	55.94	4	37.333	0.363636364	0.241275237
18	11	HC	111.432	3.457	5.049	30.463	39.308	113.124	54.78	0.56	0.529	0.613	0.46	5.027	3.074	103.788	230.357	28.46	8.57	1.9	8.874332796	10.13397453	2.405247179	5.350952855	48.87	66.03	6	103.899	0.6	0.551486161
19	11	HC	152.077	5.692	8.443	15.469	20.964	217.911	NA	0.237	0.198	0.41	0.228	3.466	3.105	57.879	106.845	17.14	5.97	2.8	7.656737274	11.62084995	2.08288746	9.335862492	78.62	100.58	5	113.299	0.555555556	0.48056107
20	11	HC	116.02	4.039	5.443	21.91	25.606	171.673	46.899	0.379	0.335	0.398	0.305	2.374	1.475	92.098	179.125	28	9.33	1.9	8.936500636	1.382220088	1.723448733	1.561577639	52.35	69.59	9	56.1661	0.409090909	0.337404657
21	12	HC	136.498	5.822	8.588	16.525	22.537	213.699	37.723	0.208	0.22	0.311	0.218	4.929	4.284	72.701	138.384	16.68	7.8	2.2	7.401409285	1.222978152	1.020496422	4.954261478	76.57	94.32	7	58.2328	0.411764706	0.494340779
22	12	HC	190.3	7.012	10.443	17.845	20.515	184.263	NA	0.216	0.227	0.22	0.23	5.877	3.909	83.046	146.801	14.23	4.9	2.8	7.959758494	1.788880229	1.644526995	1.884820197	94	125.99	4	67.566	0.363636364	0.452354364
23	12	HC	119.928	4.105	5.568	20.252	30.231	190.268	49.03	0.723	0.735	1.042	0.801	1.01	1.265	88.472	206.25	29.38	9.64	3	9.878303343	4.011606533	2.966655945	10.63899211	44.25	57.92	18	113.026	0.642857143	0.783650569
24	12	HC	145.982	5.094	7.456	15.81	22.824	215.993	42.702	0.49	0.639	0.845	0.666	0.971	3.285	57.5	123.661	17.9	8.26	2.1	10.38939974	3.226245257	3.558600642	8.166658256	67.71	82.64	9	41.8693	0.321428571	0.267002652
