# Supplementary material for: Gut Microbiota is Associated with Aging‐Related Processes of a Small Mammal Species under High‐Density Crowding Stress
Source: Adv Sci (Weinh). 2023 Mar 25;10(14):2205346. doi: 10.1002/advs.202205346 (PMC10190659; doi:10.1002/advs.202205346)
Supplement: Supplementary file 2 — Supporting Information [file ADVS-10-2205346-s001.zip › Group information.txt]

exp2 group     
A  L
B  H
C  M

exp3 group
A  T-L
B  T-H
C  T-M
D  Con

exp4 group
E  HR
F  Con
G  HB
