# Supplementary material for: Gut Microbiota is Associated with Aging‐Related Processes of a Small Mammal Species under High‐Density Crowding Stress
Source: Adv Sci (Weinh). 2023 Mar 25;10(14):2205346. doi: 10.1002/advs.202205346 (PMC10190659; doi:10.1002/advs.202205346)
Supplement: Supplementary file 2 — Supporting Information [file ADVS-10-2205346-s001.zip › liver data.xls]

## Sheet: 肝(1)
样本编号	Tel	36B4	△Ct	空白△Ct均值	-△△Ct	2-△△Ct	2-△△Ct均值	STDEV
A1	22.65	15.66	6.99	6.84	-0.15	0.90125	1.0027	0.088534
	22.51	15.76	6.75		0.09	1.06437
	22.62	15.84	6.78		0.06	1.04247
B1	24.4	15.82	8.58		-1.74	0.29937	0.296678	0.025631
	24.49	16.01	8.48		-1.64	0.320856
	24.32	15.59	8.73		-1.89	0.269807
C1	23.28	15.58	7.7		-0.86	0.550953	0.599851	0.0442919
	23.28	15.79	7.49		-0.65	0.63728
	23.38	15.83	7.55		-0.71	0.61132
D1	23.35	15.77	7.58		-0.74	0.598739	0.650349	0.0476095
	23.46	16.02	7.44		-0.6	0.659754
	23.46	16.09	7.37		-0.53	0.692555
A2	23.64	15.68	7.96		-1.12	0.460094	0.511968	0.0467808
	23.54	15.84	7.7		-0.86	0.550953
	23.51	15.74	7.77		-0.93	0.524858
B2	24.66	15.48	9.18		-2.34	0.19751	0.188266	0.0172147
	24.75	15.58	9.17		-2.33	0.198884
	24.9	15.49	9.41		-2.57	0.168404
C2	22.97	15.47	7.5		-0.66	0.632878	0.687431	0.0503241
	22.96	15.6	7.36		-0.52	0.697372
	23.01	15.72	7.29		-0.45	0.732043
D2	22.84	15.62	7.22		-0.38	0.768438	0.814834	0.0411144
	23.12	16.04	7.08		-0.24	0.846745
	23.16	16.05	7.11		-0.27	0.82932
样本编号	2-△△Ct均值	STDEV
A1	1.0027	0.088534
B1	0.296678	0.025631
C1	0.599851	0.0442919
D1	0.650349	0.0476095
A2	0.511968	0.0467808
B2	0.188266	0.0172147
C2	0.687431	0.0503241
D2	0.814834	0.0411144

## Sheet: 肝(2)
样本编号	Tel	36B4	△Ct	空白△Ct均值	-△△Ct	2-△△Ct	2-△△Ct均值	STDEV
A3	22.57	17.2	5.37	5.43333	0.0633333	1.04488	1.00068	0.0450401
	22.64	17.21	5.43		0.00333333	1.00231
	22.8	17.3	5.5		-0.0666667	0.954842
B3	24.26	17.4	6.86		-1.42667	0.371989	0.355592	0.0353871
	24.22	17.12	7.1		-1.66667	0.31498
	24.31	17.48	6.83		-1.39667	0.379806
C3	23.82	17.38	6.44		-1.00667	0.497695	0.514506	0.0509151
	23.66	17.15	6.51		-1.07667	0.474123
	23.64	17.4	6.24		-0.806667	0.571701
D3	23.39	17.03	6.36		-0.926667	0.526072	0.581649	0.0587903
	23.31	17.24	6.07		-0.636667	0.643197
	23.3	17.07	6.23		-0.796667	0.575678
A4	23.52	17.39	6.13		-0.696667	0.616996	0.625758	0.0549872
	23.36	17.38	5.98		-0.546667	0.6846
	23.34	17.11	6.23		-0.796667	0.575678
B4	24.56	17.29	7.27		-1.83667	0.279968	0.255947	0.0231418
	24.52	16.99	7.53		-2.09667	0.233798
	24.35	16.94	7.41		-1.97667	0.254076
C4	23.07	16.83	6.24		-0.806667	0.571701	0.648576	0.0669579
	23.42	17.46	5.96		-0.526667	0.694157
	23.47	17.48	5.99		-0.556667	0.679871
D4	23.22	17.48	5.74		-0.306667	0.808508	0.828173	0.0440534
	23.26	17.5	5.76		-0.326667	0.797377
	23.23	17.61	5.62		-0.186667	0.878633
样本编号	2-△△Ct均值	STDEV
A3	1.00068	0.0450401
B3	0.355592	0.0353871
C3	0.514506	0.0509151
D3	0.581649	0.0587903
A4	0.625758	0.0549872
B4	0.255947	0.0231418
C4	0.648576	0.0669579
D4	0.828173	0.0440534

## Sheet: 肝(3)
样本编号	Tel	36B4	△Ct	空白△Ct均值	-△△Ct	2-△△Ct	2-△△Ct均值	STDEV
A5	23.21	17.01	6.2	6.23333	0.0333333	1.02337	1.00091	0.0517758
	23.14	16.82	6.32		-0.0866667	0.941696
	23.3	17.12	6.18		0.0533333	1.03766
B5	24.56	17.29	7.27		-1.03667	0.487452	0.501261	0.0124662
	24.41	17.19	7.22		-0.986667	0.504642
	24.46	17.26	7.2		-0.966667	0.511687
C5	22.79	16.65	6.14		0.0933333	1.06683	1.08389	0.0844336
	22.96	16.96	6		0.233333	1.17555
	22.96	16.74	6.22		0.0133333	1.00928
D5	23.07	16.98	6.09		0.143333	1.10445	1.06581	0.066938
	23.18	17.09	6.09		0.143333	1.10445
	23.13	16.88	6.25		-0.0166667	0.988514
A6	23.37	17.11	6.26		-0.0266667	0.981686	1.00246	0.0208444
	23.32	17.09	6.23		0.00333333	1.00231
	23.24	17.04	6.2		0.0333333	1.02337
B6	25.13	17.35	7.78		-1.54667	0.3423	0.356448	0.0372395
	25.23	17.39	7.84		-1.60667	0.328356
	24.87	17.31	7.56		-1.32667	0.398688
C6	23.47	17.01	6.46		-0.226667	0.854607	0.828115	0.0794157
	23.44	16.77	6.67		-0.436667	0.73884
	23.5	17.1	6.4		-0.166667	0.890899
D6	23.46	16.85	6.61		-0.376667	0.770215	0.842494	0.0625954
	23.6	17.18	6.42		-0.186667	0.878633
	23.42	17	6.42		-0.186667	0.878633
样本编号	2-△△Ct均值	STDEV
A5	1.00091	0.0517758
B5	0.501261	0.0124662
C5	1.08389	0.0844336
D5	1.06581	0.066938
A6	1.00246	0.0208444
B6	0.356448	0.0372395
C6	0.828115	0.0794157
D6	0.842494	0.0625954

## Sheet: 肝(4)
样本编号	Tel	36B4	△Ct	空白△Ct均值	-△△Ct	2-△△Ct	2-△△Ct均值	STDEV
A7	23.01	16.17	6.84	6.82667	-0.0133333	0.990801	1.00042	0.0358081
	22.94	16.07	6.87		-0.0433333	0.97041
	23.01	16.24	6.77		0.0566667	1.04006
B7	24.19	15.93	8.26		-1.43333	0.370274	0.38098	0.018542
	24.23	16.09	8.14		-1.31333	0.40239
	24.17	15.91	8.26		-1.43333	0.370274
C7	23.78	15.98	7.8		-0.973333	0.509328	0.503307	0.0384274
	23.75	15.81	7.94		-1.11333	0.462225
	23.8	16.08	7.72		-0.893333	0.538369
D7	24.08	15.92	8.16		-1.33333	0.39685	0.394468	0.0205304
	24.09	15.99	8.1		-1.27333	0.413703
	23.9	15.65	8.25		-1.42333	0.37285
A8	23.84	15.97	7.87		-1.04333	0.485205	0.510095	0.034659
	23.88	16.04	7.84		-1.01333	0.4954
	23.88	16.19	7.69		-0.863333	0.549681
B8	24.89	15.88	9.01		-2.18333	0.220166	0.207519	0.0109532
	25.04	15.9	9.14		-2.31333	0.201195
	24.81	15.67	9.14		-2.31333	0.201195
C8	23.35	16.01	7.34		-0.513333	0.700602	0.736373	0.0459667
	23.28	15.98	7.3		-0.473333	0.720298
	23.52	16.35	7.17		-0.343333	0.788218
D8	23.5	15.79	7.71		-0.883333	0.542113	0.533453	0.0077209
	23.6	15.85	7.75		-0.923333	0.527289
	23.67	15.93	7.74		-0.913333	0.530957
样本编号	2-△△Ct均值	STDEV
A7	1.00042	0.0358081
B7	0.38098	0.018542
C7	0.503307	0.0384274
D7	0.394468	0.0205304
A8	0.510095	0.034659
B8	0.207519	0.0109532
C8	0.736373	0.0459667
D8	0.533453	0.0077209

## Sheet: 肝(5)
样本编号	Tel	36B4	△Ct	空白△Ct均值	-△△Ct	2-△△Ct	2-△△Ct均值	STDEV
E1	23.09	17.53	5.56	5.72	0.16	1.11729	1.00315	0.0990636
	23.25	17.44	5.81		-0.09	0.939523
	23.24	17.45	5.79		-0.07	0.952638
F1	23.62	17.55	6.07		-0.35	0.784584	0.710617	0.0642276
	23.77	17.47	6.3		-0.58	0.668964
	23.92	17.64	6.28		-0.56	0.678302
G1	23.34	17.43	5.91		-0.19	0.876606	0.958869	0.0712417
	23.28	17.56	5.72		0	1
	23.5	17.78	5.72		0	1
H1	24.13	17.64	6.49		-0.77	0.586417	0.585086	0.00618457
	24.16	17.65	6.51		-0.79	0.578344
	24.15	17.67	6.48		-0.76	0.590496
E2	23.54	17.44	6.1		-0.38	0.768438	0.798949	0.0622341
	23.59	17.47	6.12		-0.4	0.757858
	23.62	17.7	5.92		-0.2	0.870551
F2	24.28	17.92	6.36		-0.64	0.641713	0.613409	0.0349462
	24.22	17.7	6.52		-0.8	0.574349
	24.28	17.88	6.4		-0.68	0.624165
G2	23.72	17.49	6.23		-0.51	0.702222	0.708369	0.0519612
	23.69	17.37	6.32		-0.6	0.659754
	23.66	17.55	6.11		-0.39	0.76313
H2	23.7	17.56	6.14		-0.42	0.747425	0.697636	0.0617732
	23.73	17.53	6.2		-0.48	0.716978
	23.78	17.39	6.39		-0.67	0.628507
样本编号	2-△△Ct均值	STDEV
E1	1.00315	0.0990636
F1	0.710617	0.0642276
G1	0.958869	0.0712417
H1	0.585086	0.00618457
E2	0.798949	0.0622341
F2	0.613409	0.0349462
G2	0.708369	0.0519612
H2	0.697636	0.0617732

## Sheet: 肝(6)
样本编号	Tel	36B4	△Ct	空白△Ct均值	-△△Ct	2-△△Ct	2-△△Ct均值	STDEV
E3	22.71	16.96	5.75	5.85	0.1	1.07177	1.00177	0.0727313
	22.59	16.63	5.96		-0.11	0.926588
	22.7	16.86	5.84		0.01	1.00696
F3	23.97	16.99	6.98		-1.13	0.456916	0.410239	0.0405121
	23.86	16.65	7.21		-1.36	0.389582
	23.77	16.54	7.23		-1.38	0.384219
G3	22.65	16.74	5.91		-0.06	0.959264	0.916495	0.0390619
	22.55	16.52	6.03		-0.18	0.882703
	22.25	16.26	5.99		-0.14	0.907519
H3	23.37	16.59	6.78		-0.93	0.524858	0.484001	0.0388575
	23.3	16.29	7.01		-1.16	0.447513
	23.57	16.66	6.91		-1.06	0.479632
E4	23.55	16.62	6.93		-1.08	0.473029	0.501821	0.0317591
	23.31	16.56	6.75		-0.9	0.535887
	23.24	16.38	6.86		-1.01	0.496546
F4	23.59	16.24	7.35		-1.5	0.353553	0.398177	0.0390822
	23.6	16.52	7.08		-1.23	0.426317
	23.67	16.55	7.12		-1.27	0.41466
G4	23.15	16.33	6.82		-0.97	0.510506	0.515801	0.0521348
	23.06	16.11	6.95		-1.1	0.466516
	23.14	16.48	6.66		-0.81	0.570382
H4	23.23	16.64	6.59		-0.74	0.598739	0.607606	0.0306506
	23.21	16.58	6.63		-0.78	0.582367
	23.34	16.85	6.49		-0.64	0.641713
样本编号	2-△△Ct均值	STDEV
E3	1.00177	0.0727313
F3	0.410239	0.0405121
G3	0.916495	0.0390619
H3	0.484001	0.0388575
E4	0.501821	0.0317591
F4	0.398177	0.0390822
G4	0.515801	0.0521348
H4	0.607606	0.0306506

## Sheet: 肝(7)
样本编号	Tel	36B4	△Ct	空白△Ct均值	-△△Ct	2-△△Ct	2-△△Ct均值	STDEV
E5	23.46	17.45	6.01	5.94667	-0.0633333	0.95705	1.00058	0.0416528
	23.57	17.68	5.89		0.0566667	1.04006
	23.58	17.64	5.94		0.00666667	1.00463
F5	25.11	17.37	7.74		-1.79333	0.288505	0.311084	0.0200583
	25.03	17.43	7.6		-1.65333	0.317905
	24.87	17.31	7.56		-1.61333	0.326842
G5	24.38	17.31	7.07		-1.12333	0.459032	0.426237	0.0338694
	24.35	17.05	7.3		-1.35333	0.391387
	24.49	17.32	7.17		-1.22333	0.428292
H5	24.7	17.1	7.6		-1.65333	0.317905	0.321714	0.0106165
	25.04	17.42	7.62		-1.67333	0.313528
	24.84	17.31	7.53		-1.58333	0.33371
E6	24.18	17.19	6.99		-1.04333	0.485205	0.509627	0.0212275
	24.25	17.36	6.89		-0.943333	0.52003
	24.33	17.45	6.88		-0.933333	0.523647
F6	25.37	17.21	8.16		-2.21333	0.215636	0.220198	0.00457865
	25.37	17.24	8.13		-2.18333	0.220166
	25.35	17.25	8.1		-2.15333	0.224793
G6	25.02	17.33	7.69		-1.74333	0.298679	0.32268	0.032874
	24.91	17.27	7.64		-1.69333	0.309212
	25.08	17.66	7.42		-1.47333	0.360149
H6	25	17.43	7.57		-1.62333	0.324585	0.312234	0.0119381
	25.13	17.5	7.63		-1.68333	0.311362
	25.05	17.37	7.68		-1.73333	0.300756
样本编号	2-△△Ct均值	STDEV
E5	1.00058	0.0416528
F5	0.311084	0.0200583
G5	0.426237	0.0338694
H5	0.321714	0.0106165
E6	0.509627	0.0212275
F6	0.220198	0.00457865
G6	0.32268	0.032874
H6	0.312234	0.0119381

## Sheet: 肝(8)
样本编号	Tel	36B4	△Ct	空白△Ct均值	-△△Ct	2-△△Ct	2-△△Ct均值	STDEV
E7	24.31	16.39	7.92	7.98	0.06	1.04247	1.002	0.0764462
	24.17	16.26	7.91		0.07	1.04972
	24.36	16.25	8.11		-0.13	0.913831
F7	24.18	16.15	8.03		-0.05	0.965936	1.04174	0.072148
	24.28	16.45	7.83		0.15	1.10957
	24.44	16.53	7.91		0.07	1.04972
G7	23.23	16.01	7.22		0.76	1.69349	1.57221	0.119788
	23.59	16.15	7.44		0.54	1.45397
	23.47	16.14	7.33		0.65	1.56917
H7	23.79	16.48	7.31		0.67	1.59107	1.58397	0.0334295
	23.68	16.33	7.35		0.63	1.54756
	23.6	16.31	7.29		0.69	1.61328
E8	22.97	15.97	7		0.98	1.97247	1.97284	0.170523
	23.06	16.18	6.88		1.1	2.14355
	22.96	15.83	7.13		0.85	1.8025
F8	24.58	16.29	8.29		-0.31	0.806642	0.84507	0.0763799
	24.58	16.5	8.08		-0.1	0.933033
	24.53	16.22	8.31		-0.33	0.795536
G8	23.12	16.08	7.04		0.94	1.91853	1.98215	0.0568381
	22.96	16	6.96		1.02	2.02792
	22.82	15.84	6.98		1	2
H8	24.01	16.4	7.61		0.37	1.29235	1.22407	0.0720884
	23.95	16.17	7.78		0.2	1.1487
	23.99	16.31	7.68		0.3	1.23114
样本编号	2-△△Ct均值	STDEV
E7	1.002	0.0764462
F7	1.04174	0.072148
G7	1.57221	0.119788
H7	1.58397	0.0334295
E8	1.97284	0.170523
F8	0.84507	0.0763799
G8	1.98215	0.0568381
H8	1.22407	0.0720884
